# Supplementary material for: Lute-Gen® Alleviates Dry Eye Disease and Modulates Nrf2/HO-1, TLR4/NF-κB/MAPK Signaling, and Aquaporin-Mediated Tear Homeostasis
Source: Antioxidants (Basel). 2026 Jul 13;15(7):872. doi: 10.3390/antiox15070872 (PMC13406100; doi:10.3390/antiox15070872)
Supplement: Supplementary file 1 [file antioxidants-15-00872-s001.zip]

Archive with 3 entries (3 files):
- Source Data S1. In Vitro Western Blot Densitometric Calculations.xlsx
- Source Data S2. In Vivo Western Blot Densitometric Calculations.xlsx
- Supplementary Information.pdf
