# Supplementary material for: Lute-Gen® Alleviates Dry Eye Disease and Modulates Nrf2/HO-1, TLR4/NF-κB/MAPK Signaling, and Aquaporin-Mediated Tear Homeostasis
Source: Antioxidants (Basel). 2026 Jul 13;15(7):872. doi: 10.3390/antiox15070872 (PMC13406100; doi:10.3390/antiox15070872)
Supplement: Supplementary file 1 [file antioxidants-15-00872-s001.zip › Source Data S1. In Vitro Western Blot Densitometric Calculations.xlsx]

## Sheet: Nrf2_Raw data
Nrf2
Lane	Band	Volume	Average		Lane	Band	Volume	Average		Lane	Band	Volume	Average
1	1	448944	451030		1	1	290944	285377		1	1	316206	288730	C
2	1	453117			2	1	279810			2	1	261254
3	1	166489	148184		3	1	128697	118788		3	1	116142	109896	0
4	1	129880			4	1	108879			4	1	103651
5	1	172993	330708		5	1	187535	206393		5	1	164454	218305	2.5
6	1	488422			6	1	225251			6	1	272156
7	1	698544	678754		7	1	260671	294034		7	1	356985	324692	5
8	1	658965			8	1	327398			8	1	292398
9	1	896589	845272		9	1	383036	434367		9	1	465334	440872	7.5
10	1	793955			10	1	485698			10	1	416410
B-actin
Lane	Band	Volume	Average		Lane	Band	Volume	Average		Lane	Band	Volume	Average
1	1	205456	191366		1	1	255771	204264		1	1	199934	172674	C
2	1	177277			2	1	152758			2	1	145413
3	1	203896	191336		3	1	193955	197480		3	1	145071	170457	0
4	1	178777			4	1	201006			4	1	195843
5	1	195862	191816		5	1	216334	207887		5	1	173298	168073	2.5
6	1	187770			6	1	199440			6	1	162848
7	1	191303	189639		7	1	207889	208594		7	1	167437	171456	5
8	1	187975			8	1	209299			8	1	175475
9	1	193812	189810		9	1	205347	203488		9	1	198643	170476	7.5
10	1	185808			10	1	201629			10	1	142310

## Sheet: HO1_Raw Data
HO-1
Lane	Band	Volume	Average		Lane	Band	Volume	Average		Lane	Band	Volume	Average
1	1	163913	177080		1	1	222762	229520		1	1	159178	160380	C
2	1	190247			2	1	236277			2	1	161582
3	1	74588	70286.5		3	1	115623	103573		3	1	65985	68774	0
4	1	65985			4	1	91523			4	1	71563
5	1	202563	216720		5	1	281160	279108		5	1	189556	208014	2.5
6	1	230876			6	1	277055			6	1	226471
7	1	345121	325427		7	1	368163	359758		7	1	341180	325230	5
8	1	305733			8	1	351352			8	1	309280
9	1	425618	435757		9	1	448756	416792		9	1	456669	397192	7.5
10	1	445896			10	1	384828			10	1	337714
B-actin
Lane	Band	Volume	Average		Lane	Band	Volume	Average		Lane	Band	Volume	Average
1	1	267725	255108		1	1	202014	211642		1	1	236391	230855	C
2	1	242490			2	1	221270			2	1	225319
3	1	259033	252358		3	1	200738	211050		3	1	222136	230000	0
4	1	245683			4	1	221361			4	1	237863
5	1	246166	248574		5	1	230369	213356		5	1	206088	227921	2.5
6	1	250983			6	1	196342			6	1	249754
7	1	244162	248550		7	1	229895	219044		7	1	258213	234062	5
8	1	252937			8	1	208194			8	1	209912
9	1	255560	251940		9	1	203154	215109		9	1	219988	233923	7.5
10	1	248320			10	1	227064			10	1	247858

## Sheet: SOD_Raw Data
SOD
Lane	Band	Volume	Average		Lane	Band	Volume	Average
1	1	296589	275194		1	1	312565	290647	C
2	1	253799			2	1	268729
3	1	49594	58296.5		3	1	88914	109727	0
4	1	66999			4	1	130540
5	1	239314	266486		5	1	255673	260784	2.5
6	1	293659			6	1	265896
7	1	345156	327272		7	1	365895	361242	5
8	1	309387			8	1	356589
9	1	556985	543318		9	1	559856	578227	7.5
10	1	529651			10	1	596598
B-actin
Lane	Band	Volume	Average		Lane	Band	Volume	Average		Lane	Band	Volume	Average
1	1	227072	216506		1	1	256078	239148		1	1	199869	198455	C
2	1	205941			2	1	222218			2	1	197041
3	1	230008	210644		3	1	287973	243560		3	1	201216	199490	0
4	1	191281			4	1	199147			4	1	197764
5	1	154714	216732		5	1	192966	237930		5	1	163751	194202	2.5
6	1	278750			6	1	282894			6	1	224653
7	1	214927	215310		7	1	229345	240371		7	1	188117	199903	5
8	1	215694			8	1	251397			8	1	211689
9	1	231599	216592		9	1	247182	242325		9	1	200556	196276	7.5
10	1	201584			10	1	237468			10	1	191997

## Sheet: CAT_Raw Data
CAT
Lane	Band	Volume	Average			Lane	Band	Volume	Average			Lane	Band	Volume	Average
1	1	214740	151308	C		1	1	227952	176450	C		1	1	245996	175819	C
1	2	107109				1	2	153377				1	2	133787
2	1	189895				2	1	207560				2	1	201531
2	2	93487				2	2	116911				2	2	121963
3	1	65985	49699.5	0		3	1	55985	53024.2	0		3	1	98968	61053.8	0
3	2	45251				3	2	38039				3	2	35254
4	1	36985				4	1	62563				4	1	55961
4	2	50577				4	2	55510				4	2	54032
5	1	226532	219548	2.5		5	1	191412	199631	2.5		5	1	250510	199984	2.5
6	1	212563				5	2	110916				5	2	80596
7	1	434481	352232	5		6	1	296566				6	1	305391
8	1	395621				7	1	199558	264281	5		6	2	163439
8	2	226595				7	2	345652				7	1	301110	278224	5
9	1	473637	429552	7.5		8	1	336596				7	2	225989
10	1	385468				8	2	175319				8	1	289469
						9	1	472116	435822	7.5		8	2	296326
						10	1	399528				9	1	299766	348904	7.5
												9	2	415895
												10	1	283354
												10	2	396599
B-actin
Lane	Band	Volume	Average		Lane	Band	Volume	Average		Lane	Band	Volume	Average
1	1	277306	264688		1	1	211595	221223		1	1	245972	240436	C
2	1	252071			2	1	230851			2	1	234900
3	1	268614	261939		3	1	210319	220630		3	1	231717	239580	0
4	1	255264			4	1	230942			4	1	247444
5	1	255747	258156		5	1	239950	222936		5	1	215669	237502	2.5
6	1	260564			6	1	205923			6	1	259335
7	1	253743	258130		7	1	239476	228626		7	1	267794	243644	5
8	1	262518			8	1	217775			8	1	219493
9	1	265141	261521		9	1	212735	224690		9	1	229569	243504	7.5
10	1	257901			10	1	236645			10	1	257439

## Sheet: GPx_Raw Data
GPx
Lane	Band	Volume	Average		Lane	Band	Volume	Average		Lane	Band	Volume	Average
1	1	276470	212490		1	1	225381	241446		1	1	135974	178986	C
2	1	148509			2	1	257510			2	1	221999
3	1	104408	99832.5		3	1	90730	86614.5		3	1	82050	74080	0
4	1	95257			4	1	82499			4	1	66110
5	1	142830	218444		5	1	104320	180044		5	1	119072	193993	2.5
6	1	294057			6	1	255768			6	1	268914
7	1	294572	299187		7	1	318061	323616		7	1	309840	331894	5
8	1	303802			8	1	329170			8	1	353948
9	1	419152	415568		9	1	452478	434908		9	1	463847	436974	7.5
10	1	411983			10	1	417337			10	1	410100
B-actin
Lane	Band	Volume	Average		Lane	Band	Volume	Average		Lane	Band	Volume	Average
1	1	218827	245905		1	1	204281	229137		1	1	197023	202374	C
2	1	272983			2	1	253993			2	1	207726
3	1	286739	245499		3	1	236397	230060		3	1	200055	195450	0
4	1	204259			4	1	223724			4	1	190844
5	1	261819	242142		5	1	213338	229845		5	1	194341	199018	2.5
6	1	222464			6	1	246352			6	1	203694
7	1	219265	249510		7	1	210687	229226		7	1	196102	198828	5
8	1	279756			8	1	247764			8	1	201554
9	1	265587	245107		9	1	253993	227620		9	1	200464	197156	7.5
10	1	224627			10	1	201248			10	1	193847

## Sheet: TLR4_Raw Data
TLR4
Lane	Band	Volume	Average		Lane	Band	Volume	Average		Lane	Band	Volume	Average
1	1	200210	244454		1	1	156097	196492		1	1	176414	235368	C
2	1	288699			2	1	236887			2	1	294322
3	1	395576	389311		3	1	425973	400358		3	1	433346	402471	0
4	1	383046			4	1	374744			4	1	371596
5	1	202569	208462		5	1	145692	163012		5	1	195896	183304	2.5
6	1	214355			6	1	180331			6	1	170711
7	1	143422	137898		7	1	127098	127692		7	1	140742	135982	5
8	1	132373			8	1	128286			8	1	131221
9	1	38644	40166.5		9	1	74823	68860.5		9	1	93661	89158.5	7.5
10	1	41689			10	1	62898			10	1	84656
B-actin
Lane	Band	Volume	Average		Lane	Band	Volume	Average		Lane	Band	Volume	Average
1	1	194089	192426		1	1	186151	186945		1	1	150951	151550	C
2	1	190762			2	1	187739			2	1	152150
3	1	191401	192690		3	1	189426	185288		3	1	164745	153422	0
4	1	193980			4	1	181150			4	1	142100
5	1	184099	191084		5	1	171136	182276		5	1	172201	153966	2.5
6	1	198069			6	1	193416			6	1	135731
7	1	197208	190474		7	1	182796	183922		7	1	149209	158908	5
8	1	183739			8	1	185049			8	1	168606
9	1	208141	194236		9	1	190358	188229		9	1	160078	151584	7.5
10	1	180330			10	1	186100			10	1	143091

## Sheet: MyD88_Raw Data
MyD88
Lane	Band	Volume	Average		Lane	Band	Volume	Average		Lane	Band	Volume	Average
1	1	196631	245676		1	1	197207	224258		1	1	164394	192922	C
2	1	294722			2	1	251308			2	1	221451
3	1	485652	472342		3	1	373245	383436		3	1	320099	330482	0
4	1	459033			4	1	393627			4	1	340864
5	1	304517	293635		5	1	222901	215528		5	1	213034	195594	2.5
6	1	282753			6	1	208155			6	1	178153
7	1	194421	199305		7	1	141808	160715		7	1	119558	113598	5
8	1	204189			8	1	179622			8	1	107638
9	1	163092	130044		9	1	153290	144142		9	1	84133	74763.5	7.5
10	1	96996			10	1	134994			10	1	65394
B-actin
Lane	Band	Volume	Average		Lane	Band	Volume	Average		Lane	Band	Volume	Average
1	1	194089	192426		1	1	186151	186945		1	1	150951	151550	C
2	1	190762			2	1	187739			2	1	152150
3	1	191401	192690		3	1	189426	185288		3	1	164745	153422	0
4	1	193980			4	1	181150			4	1	142100
5	1	184099	191084		5	1	171136	182276		5	1	172201	153966	2.5
6	1	198069			6	1	193416			6	1	135731
7	1	197208	190474		7	1	182796	183922		7	1	149209	158908	5
8	1	183739			8	1	185049			8	1	168606
9	1	208141	194236		9	1	190358	188229		9	1	160078	151584	7.5
10	1	180330			10	1	186100			10	1	143091

## Sheet: pNFkB-NFkB_Raw Data
pNFkB
Lane	Band	Volume	Average		Lane	Band	Volume	Average		Lane	Band	Volume	Average
1	1	156582	153107		1	1	107133	112387		1	1	89079	99634.5	C
2	1	149632			2	1	117641			2	1	110190
3	1	256526	292686		3	1	239401	261804		3	1	188541	198368	0
4	1	328845			4	1	284208			4	1	208194
5	1	199815	199355		5	1	168263	166567		5	1	147103	147638	2.5
6	1	198895			6	1	164871			6	1	148173
7	1	100205	92660.5		7	1	81245	75761		7	1	75517	72751	5
8	1	85116			8	1	70277			8	1	69985
9	1	117038	107908		9	1	99054	73531.5		9	1	85988	59279.5	7.5
10	1	98779			10	1	48009			10	1	32571
NFkB
Lane	Band	Volume	Average		Lane	Band	Volume	Average		Lane	Band	Volume	Average
1	1	164328	171955		1	1	136039	138997		1	1	136463	141378	C
2	1	179582			2	1	141955			2	1	146293
3	1	169570	171291		3	1	139498	141232		3	1	136219	142978	0
4	1	173012			4	1	142966			4	1	149738
5	1	157962	168732		5	1	139232	143788		5	1	133957	139322	2.5
6	1	179503			6	1	148343			6	1	144686
7	1	163566	155466		7	1	131964	126934		7	1	134107	129450	5
8	1	147367			8	1	121903			8	1	124794
9	1	165239	169260		9	1	159328	144288		9	1	146528	142288	7.5
10	1	173281			10	1	129249			10	1	138047

## Sheet: NLRP3_Raw Data
NLRP3
Lane	Band	Volume	Average		Lane	Band	Volume	Average		Lane	Band	Volume	Average
1	1	203372	223329		1	1	179107	207280		1	1	230064	246333	C
2	1	243286			2	1	235454			2	1	262602
3	1	462735	470362		3	1	386809	399194		3	1	403228	415026	0
4	1	477989			4	1	411579			4	1	426825
5	1	335168	312598		5	1	332213	299710		5	1	359117	322196	2.5
6	1	290027			6	1	267207			6	1	285275
7	1	181665	182324		7	1	174693	174626		7	1	192774	190172	5
8	1	182982			8	1	174560			8	1	187570
9	1	163285	137628		9	1	142055	103574		9	1	224747	195209	7.5
10	1	111972			10	1	65093			10	1	165671
B-actin
Lane	Band	Volume	Average		Lane	Band	Volume	Average		Lane	Band	Volume	Average
1	1	227493	224574		1	1	195306	172946		1	1	243289	226276	C
2	1	221654			2	1	150587			2	1	209264
3	1	217909	214626		3	1	207209	185068		3	1	200356	220388	0
4	1	211343			4	1	162927			4	1	240419
5	1	212924	218498		5	1	161266	183028		5	1	215223	232188	2.5
6	1	224071			6	1	204789			6	1	249153
7	1	201407	211367		7	1	167211	185084		7	1	197840	224336	5
8	1	221327			8	1	202956			8	1	250833
9	1	228606	217162		9	1	203783	180502		9	1	258482	228089	7.5
10	1	205717			10	1	157221			10	1	197696

## Sheet: AQP3_Raw Data
AQP3
Lane	Band	Volume	Average		Lane	Band	Volume	Average		Lane	Band	Volume	Average
1	1	257672	252687		1	1	244501	213770		1	1	211368	195866	C
2	1	247702			2	1	183040			2	1	180363
3	1	89060	96638.5		3	1	45881	61510.5		3	1	79715	94120	0
4	1	104217			4	1	77140			4	1	108525
5	1	189033	183120		5	1	215698	178758		5	1	187164	191018	2.5
6	1	177207			6	1	141817			6	1	194871
7	1	269856	332777		7	1	296665	281314		7	1	296584	271141	5
8	1	395698			8	1	265963			8	1	245698
9	1	515895	505896		9	1	448988	483386		9	1	385965	391282	7.5
10	1	495896			10	1	517784			10	1	396598
B-actin
Lane	Band	Volume	Average		Lane	Band	Volume	Average		Lane	Band	Volume	Average
1	1	230557	246113		1	1	128457	133850		1	1	240624	246106	C
2	1	261669			2	1	139244			2	1	251588
3	1	226032	249126		3	1	102193	127354		3	1	246096	249463	0
4	1	272219			4	1	152516			4	1	252830
5	1	262699	250546		5	1	132870	131280		5	1	240033	247354	2.5
6	1	238394			6	1	129690			6	1	254676
7	1	269669	251970		7	1	138283	131961		7	1	245462	251954	5
8	1	234272			8	1	125639			8	1	258447
9	1	256032	249082		9	1	150022	129077		9	1	243558	247806	7.5
10	1	242133			10	1	108132			10	1	252054

[truncated: 1 more sheets: AQP5_Raw Data]
