# Supplementary material for: Lute-Gen® Alleviates Dry Eye Disease and Modulates Nrf2/HO-1, TLR4/NF-κB/MAPK Signaling, and Aquaporin-Mediated Tear Homeostasis
Source: Antioxidants (Basel). 2026 Jul 13;15(7):872. doi: 10.3390/antiox15070872 (PMC13406100; doi:10.3390/antiox15070872)
Supplement: Supplementary file 1 [file antioxidants-15-00872-s001.zip › Source Data S2. In Vivo Western Blot Densitometric Calculations.xlsx]

## Sheet: Nrf2_Raw Data
Nrf2
Lane	Band	Volume	Average		Lane	Band	Volume	Average
1	1	169496	163208		1	1	198420	170590	NC
2	1	156921			2	1	142760
3	1	49704	44828.3		3	1	38210	33580	SCP
4	1	45377			4	1	33590
5	1	39404			5	1	28940
6	1	109409	128471		6	1	121880	132883	LOW
7	1	137404			7	1	129540
8	1	138599			8	1	147230
9	1	146640	162878		9	1	158760	180360	MID
10	1	163529			10	1	176890
11	1	178464			11	1	205430
12	1	257843	262773		12	1	301780	319080	HIGH
13	1	262438			13	1	318960
14	1	268038			14	1	336500
B-actin
Lane	Band	Volume	Average		Lane	Band	Volume	Average		Lane	Band	Volume	Average
1	1	407735	408322		1	1	432580	430190		1	1	418920	421140	NC
2	1	408910			2	1	427800			2	1	423360
3	1	399968	407152		3	1	385420	395310		3	1	392150	401820	SCP
4	1	406138			4	1	397650			4	1	404780
5	1	415350			5	1	402860			5	1	408530
6	1	395236	400959		6	1	372940	388120		6	1	381260	395470	LOW
7	1	401927			7	1	389770			7	1	397880
8	1	405714			8	1	401650			8	1	407270
9	1	412673	404800		9	1	420880	407960		9	1	425610	410980	MID
10	1	378768			10	1	365240			10	1	372540
11	1	422958			11	1	437760			11	1	434790
12	1	438066	404797		12	1	452130	409870		12	1	446320	407560	HIGH
13	1	394512			13	1	398560			13	1	401780
14	1	381814			14	1	378920			14	1	374580

## Sheet: HO1_Raw Data
HO-1
Lane	Band	Volume	Average		Lane	Band	Volume	Average
1	1	195818	199838		1	1	209487	200424	NC
2	1	203859			2	1	191360
3	1	84323	82771.7		3	1	77125	79661.7	SCP
4	1	86176			4	1	90540
5	1	77816			5	1	71320
6	1	198410	195823		6	1	218965	202113	LOW
7	1	193230			7	1	182745
8	1	195828			8	1	204630
9	1	256330	227606		9	1	242875	231555	MID
10	1	226639			10	1	239910
11	1	199850			11	1	211880
12	1	265367	241488		12	1	286940	244280	HIGH
13	1	240779			13	1	231120
14	1	218319			14	1	214780
B-actin
Lane	Band	Volume	Average		Lane	Band	Volume	Average		Lane	Band	Volume	Average
1	1	205028	189171		1	1	219876	191208		1	1	213540	197730	NC
2	1	173314			2	1	162540			2	1	181920
3	1	231342	177022		3	1	245910	182727		3	1	238760	180317	SCP
4	1	145489			4	1	133820			4	1	152310
5	1	154235			5	1	168450			5	1	149880
6	1	180606	173268		6	1	194780	177990		6	1	188430	172410	LOW
7	1	177814			7	1	166230			7	1	170560
8	1	161384			8	1	172960			8	1	158240
9	1	193712	178802		9	1	207340	182583		9	1	201670	180330	MID
10	1	183563			10	1	171890			10	1	176890
11	1	159132			11	1	168520			11	1	162430
12	1	183025	179063		12	1	196740	183650		12	1	190520	181527	HIGH
13	1	178676			13	1	164980			13	1	185310
14	1	175488			14	1	189230			14	1	168750

## Sheet: SOD_Raw Data
SOD
Lane	Band	Volume	Average		Lane	Band	Volume	Average
1	1	152006	150404		1	1	165420	165420	NC
2	1	148803			2	1	142310
3	1	68344	75044.7		3	1	81250	92626.7	SCP
4	1	62311			4	1	54320
5	1	94479			5	1	101780
6	1	95516	115845		6	1	88960	109093	LOW
7	1	125827			7	1	136540
8	1	126191			8	1	129870
9	1	130081	140139		9	1	147230	148683	MID
10	1	152756			10	1	168950
11	1	137580			11	1	124680
12	1	146958	164069		12	1	153420	158953	HIGH
13	1	183350			13	1	198760
14	1	161898			14	1	172340
B-actin
Lane	Band	Volume	Average		Lane	Band	Volume	Average		Lane	Band	Volume	Average
1	1	407735	408322		1	1	432580	430190		1	1	418920	421140	NC
2	1	408910			2	1	427800			2	1	423360
3	1	399968	407152		3	1	385420	395310		3	1	392150	401820	SCP
4	1	406138			4	1	397650			4	1	404780
5	1	415350			5	1	402860			5	1	408530
6	1	395236	400959		6	1	372940	388120		6	1	381260	395470	LOW
7	1	401927			7	1	389770			7	1	397880
8	1	405714			8	1	401650			8	1	407270
9	1	412673	404800		9	1	420880	407960		9	1	425610	410980	MID
10	1	378768			10	1	365240			10	1	372540
11	1	422958			11	1	437760			11	1	434790
12	1	438066	404797		12	1	452130	409870		12	1	446320	407560	HIGH
13	1	394512			13	1	398560			13	1	401780
14	1	381814			14	1	378920			14	1	374580

## Sheet: CAT_Raw Data
CAT
Lane	Band	Volume	Average		Lane	Band	Volume	Average
1	1	66029	72909		1	1	70250	70250	NC
2	1	79789			2	1	84510
3	1	31920	30264.7		3	1	28400	43510	SCP
4	1	20475			4	1	17620
5	1	38399			5	1	46280
6	1	57152	64312.3		6	1	53890	58533.3	LOW
7	1	68134			7	1	75430
8	1	67651			8	1	68970
9	1	80611	85776.7		9	1	87210	83110	MID
10	1	87008			10	1	93150
11	1	89711			11	1	96540
12	1	93587	105989		12	1	101780	105647	HIGH
13	1	102001			13	1	118620
14	1	122380			14	1	140950
B-actin
Lane	Band	Volume	Average		Lane	Band	Volume	Average		Lane	Band	Volume	Average
1	1	407735	408322		1	1	432580	430190		1	1	418920	421140	NC
2	1	408910			2	1	427800			2	1	423360
3	1	399968	407152		3	1	385420	395310		3	1	392150	401820	SCP
4	1	406138			4	1	397650			4	1	404780
5	1	415350			5	1	402860			5	1	408530
6	1	395236	400959		6	1	372940	388120		6	1	381260	395470	LOW
7	1	401927			7	1	389770			7	1	397880
8	1	405714			8	1	401650			8	1	407270
9	1	412673	404800		9	1	420880	407960		9	1	425610	410980	MID
10	1	378768			10	1	365240			10	1	372540
11	1	422958			11	1	437760			11	1	434790
12	1	438066	404797		12	1	452130	409870		12	1	446320	407560	HIGH
13	1	394512			13	1	398560			13	1	401780
14	1	381814			14	1	378920			14	1	374580

## Sheet: GPx_Raw Data
GPx
Lane	Band	Volume	Average		Lane	Band	Volume	Average
1	1	135145	148684		1	1	148920	148920	NC
2	1	162222			2	1	179340
3	1	64305	76992.3		3	1	58210	109233	SCP
4	1	82369			4	1	90150
5	1	84303			5	1	76840
6	1	101613	123024		6	1	112780	109727	LOW
7	1	125712			7	1	139560
8	1	141748			8	1	128430
9	1	142344	153139		9	1	151920	141407	MID
10	1	148955			10	1	143870
11	1	168119			11	1	182650
12	1	188106	202153		12	1	204980	205723	HIGH
13	1	212019			13	1	229540
14	1	206333			14	1	195210
B-actin
Lane	Band	Volume	Average		Lane	Band	Volume	Average		Lane	Band	Volume	Average
1	1	407735	408322		1	1	432580	430190		1	1	418920	421140	NC
2	1	408910			2	1	427800			2	1	423360
3	1	399968	407152		3	1	385420	395310		3	1	392150	401820	SCP
4	1	406138			4	1	397650			4	1	404780
5	1	415350			5	1	402860			5	1	408530
6	1	395236	400959		6	1	372940	388120		6	1	381260	395470	LOW
7	1	401927			7	1	389770			7	1	397880
8	1	405714			8	1	401650			8	1	407270
9	1	412673	404800		9	1	420880	407960		9	1	425610	410980	MID
10	1	378768			10	1	365240			10	1	372540
11	1	422958			11	1	437760			11	1	434790
12	1	438066	404797		12	1	452130	409870		12	1	446320	407560	HIGH
13	1	394512			13	1	398560			13	1	401780
14	1	381814			14	1	378920			14	1	374580

## Sheet: TLR4_Raw Data
TLR4
Lane	Band	Volume	Average		Lane	Band	Volume	Average
1	1	183177	183246		1	1	197820	183680	NC
2	1	183315			2	1	169540
3	1	420240	451895		3	1	451380	464360	SCP
4	1	438137			4	1	412760
5	1	497307			5	1	528940
6	1	335035	309568		6	1	362410	316940	LOW
7	1	333609			7	1	309870
8	1	260060			8	1	278540
9	1	214809	197903		9	1	226130	201577	MID
10	1	196209			10	1	182760
11	1	182691			11	1	195840
12	1	137720	128799		12	1	148930	131393	HIGH
13	1	155244			13	1	142670
14	1	93432			14	1	102580
B-actin
Lane	Band	Volume	Average		Lane	Band	Volume	Average		Lane	Band	Volume	Average
1	1	407735	408322		1	1	432580	430190		1	1	418920	421140	NC
2	1	408910			2	1	427800			2	1	423360
3	1	399968	407152		3	1	385420	395310		3	1	392150	401820	SCP
4	1	406138			4	1	397650			4	1	404780
5	1	415350			5	1	402860			5	1	408530
6	1	395236	400959		6	1	372940	388120		6	1	381260	395470	LOW
7	1	401927			7	1	389770			7	1	397880
8	1	405714			8	1	401650			8	1	407270
9	1	412673	404800		9	1	420880	407960		9	1	425610	410980	MID
10	1	378768			10	1	365240			10	1	372540
11	1	422958			11	1	437760			11	1	434790
12	1	438066	404797		12	1	452130	409870		12	1	446320	407560	HIGH
13	1	394512			13	1	398560			13	1	401780
14	1	381814			14	1	378920			14	1	374580

## Sheet: MyD88_Raw Data
MyD88
Lane	Band	Volume	Average		Lane	Band	Volume	Average
1	1	75387	62359		1	1	81240	62225	NC
2	1	49331			2	1	43210
3	1	106997	125741		3	1	118560	138923	SCP
4	1	129388			4	1	142780
5	1	140838			5	1	155430
6	1	78601	75578.7		6	1	86920	75093.3	LOW
7	1	76127			7	1	70250
8	1	72008			8	1	68110
9	1	44040	39404.7		9	1	39870	37390	MID
10	1	35672			10	1	30120
11	1	38502			11	1	42180
12	1	36441	31939.7		12	1	35260	28963.3	HIGH
13	1	30253			13	1	26740
14	1	29125			14	1	24890
B-actin
Lane	Band	Volume	Average		Lane	Band	Volume	Average		Lane	Band	Volume	Average
1	1	243746	272510		1	1	259830	272370		1	1	231540	275150	NC
2	1	301275			2	1	284910			2	1	318760
3	1	252959	273209		3	1	267540	278927		3	1	243890	270250	SCP
4	1	254046			4	1	239780			4	1	268540
5	1	312621			5	1	329460			5	1	298320
6	1	278288	273841		6	1	296120	282110		6	1	287450	275347	LOW
7	1	260815			7	1	248670			7	1	273610
8	1	282420			8	1	301540			8	1	264980
9	1	278859	276455		9	1	265320	271543		9	1	292430	282367	MID
10	1	279805			10	1	292880			10	1	268710
11	1	270701			11	1	256430			11	1	285960
12	1	268310	274679		12	1	281760	282270		12	1	252340	271197	HIGH
13	1	271370			13	1	259840			13	1	289670
14	1	284356			14	1	305210			14	1	271580

## Sheet: pNFkB-NFkB_Raw data
pNFkB
Lane	Band	Volume	Average		Lane	Band	Volume	Average
1	1	69159	75457.5		1	1	74520	75750	NC
2	1	81756			2	1	76980
3	1	194807	169461		3	1	213450	175897	SCP
4	1	135592			4	1	122360
5	1	177984			5	1	191880
6	1	93243	95484.3		6	1	101230	100310	LOW
7	1	78112			7	1	70940
8	1	115098			8	1	128760
9	1	76502	75639		9	1	68920	73456.7	MID
10	1	73355			10	1	81240
11	1	77060			11	1	70210
12	1	75711	59912.3		12	1	82950	62466.7	HIGH
13	1	69413			13	1	63180
14	1	34613			14	1	41270
NFkB
Lane	Band	Volume	Average		Lane	Band	Volume	Average		Lane	Band	Volume	Average
1	1	139618	167052		1	1	152340	165630		1	1	147980	176670	NC
2	1	194487			2	1	178920			2	1	205360
3	1	130281	108945		3	1	141760	113093		3	1	119840	105907	SCP
4	1	81353			4	1	73980			4	1	89210
5	1	115200			5	1	123540			5	1	108670
6	1	114117	111369		6	1	126880	115293		6	1	109540	109650	LOW
7	1	105105			7	1	98430			7	1	112430
8	1	114886			8	1	120570			8	1	106980
9	1	163348	155102		9	1	175620	159250		9	1	168920	157523	MID
10	1	139524			10	1	131890			10	1	148760
11	1	162434			11	1	170240			11	1	154890
12	1	182462	172207		12	1	196310	177543		12	1	189770	174513	HIGH
13	1	160790			13	1	149870			13	1	171230
14	1	173369			14	1	186450			14	1	162540

## Sheet: NLRP3_Raw Data
NLRP3
Lane	Band	Volume	Average		Lane	Band	Volume	Average
1	1	68729	80476		1	1	74210	87530	NC
2	1	92223			2	1	100850
3	1	113710	152114		3	1	126430	168367	SCP
4	1	164226			4	1	181920
5	1	178407			5	1	196750
6	1	89728	101594		6	1	82160	101027	LOW
7	1	105800			7	1	117340
8	1	109253			8	1	103580
9	1	89748	84731.3		9	1	84690	82436.7	MID
10	1	93031			10	1	97240
11	1	71415			11	1	65380
12	1	62010	67294.7		12	1	59870	66676.7	HIGH
13	1	71425			13	1	76910
14	1	68449			14	1	63250
B-actin
Lane	Band	Volume	Average		Lane	Band	Volume	Average		Lane	Band	Volume	Average
1	1	407735	408322		1	1	432580	430190		1	1	418920	421140	NC
2	1	408910			2	1	427800			2	1	423360
3	1	399968	407152		3	1	385420	395310		3	1	392150	401820	SCP
4	1	406138			4	1	397650			4	1	404780
5	1	415350			5	1	402860			5	1	408530
6	1	395236	400959		6	1	372940	388120		6	1	381260	395470	LOW
7	1	401927			7	1	389770			7	1	397880
8	1	405714			8	1	401650			8	1	407270
9	1	412673	404800		9	1	420880	407960		9	1	425610	410980	MID
10	1	378768			10	1	365240			10	1	372540
11	1	422958			11	1	437760			11	1	434790
12	1	438066	404797		12	1	452130	409870		12	1	446320	407560	HIGH
13	1	394512			13	1	398560			13	1	401780
14	1	381814			14	1	378920			14	1	374580

## Sheet: MMP2_Raw Data
MMP2
Lane	Band	Volume	Average		Lane	Band	Volume	Average
1	1	72241	81759		1	1	78450	91185	NC
2	1	91277			2	1	103920
3	1	128887	203843		3	1	142560	223723	SCP
4	1	227391			4	1	248730
5	1	255252			5	1	279880
6	1	125363	115416		6	1	110540	121377	LOW
7	1	100291			7	1	118670
8	1	120593			8	1	134920
9	1	92725	76580.7		9	1	85120	74403.3	MID
10	1	92279			10	1	97860
11	1	44738			11	1	40230
12	1	33688	42935.7		12	1	28950	43213.3	HIGH
13	1	19944			13	1	17280
14	1	75175			14	1	83410
B-actin
Lane	Band	Volume	Average		Lane	Band	Volume	Average		Lane	Band	Volume	Average
1	1	407735	408322		1	1	432580	430190		1	1	418920	421140	NC
2	1	408910			2	1	427800			2	1	423360
3	1	399968	407152		3	1	385420	395310		3	1	392150	401820	SCP
4	1	406138			4	1	397650			4	1	404780
5	1	415350			5	1	402860			5	1	408530
6	1	395236	400959		6	1	372940	388120		6	1	381260	395470	LOW
7	1	401927			7	1	389770			7	1	397880
8	1	405714			8	1	401650			8	1	407270
9	1	412673	404800		9	1	420880	407960		9	1	425610	410980	MID
10	1	378768			10	1	365240			10	1	372540
11	1	422958			11	1	437760			11	1	434790
12	1	438066	404797		12	1	452130	409870		12	1	446320	407560	HIGH
13	1	394512			13	1	398560			13	1	401780
14	1	381814			14	1	378920			14	1	374580

[truncated: 6 more sheets: MMP9_Raw Data, pERK-ERK_Raw Data, pp38-p38_Raw Data, AQP1_Raw Data, AQP3_Raw Data, AQP5_Raw Data]
